# Supplementary material for: Constructing a digital twin maturity assessment framework for the building construction phase based on an improved matter-element model: A case study of a construction project in Xinyang, China
Source: PLoS One. 2025 Sep 29;20(9):e0332449. doi: 10.1371/journal.pone.0332449 (PMC12478936; doi:10.1371/journal.pone.0332449)
Supplement: S3 File — (XLSX) [file pone.0332449.s003.xlsx]

## Sheet: Expert Rating
Expert ID	A1	A2	A3	B1	B2	B3	B4	B5	B6	C1	C2	C3	C4	C5	D1	D2	D3	D4	D5	E1	E2	E3	E4	E5	E6	E7
1	75	50	80	70	85	85	65	50	60	50	100	80	60	75	80	70	100	80	60	80	30	30	100	85	100	90
2	85	80	85	75	100	70	30	70	30	35	100	50	100	80	75	80	70	80	80	100	100	50	85	100	90	100
3	50	20	80	30	85	85	65	25	60	50	70	75	60	60	70	60	70	70	0	75	70	30	70	65	65	65
4	75	20	100	85	90	95	70	95	90	45	40	50	30	40	30	40	30	40	0	90	30	50	35	35	100	70
5	25	50	75	75	30	50	65	50	60	25	100	75	100	70	60	70	60	70	100	50	70	50	100	100	90	100
6	90	50	80	60	85	85	40	70	70	50	70	30	60	70	60	70	70	70	80	80	70	65	70	65	65	70
7	75	70	80	75	95	90	65	90	30	40	70	50	30	60	70	60	40	60	0	100	70	30	65	100	100	85
8	90	70	90	80	85	85	75	25	60	50	70	100	70	70	70	70	65	70	65	90	75	50	75	80	90	85
9	40	70	80	75	25	100	60	80	75	35	75	60	70	70	70	70	65	70	65	75	75	50	75	80	90	85
10	75	75	40	70	85	85	65	70	60	65	75	60	70	70	70	100	65	70	65	80	75	50	75	80	90	85
11	65	85	80	90	90	93	80	50	100	45	75	60	70	70	100	70	65	70	65	50	75	50	75	80	90	85
12	75	70	100	60	100	50	20	85	60	50	75	60	75	100	75	75	70	75	70	85	75	50	75	80	90	85
13	50	75	75	75	85	90	65	70	30	50	75	65	75	75	80	75	100	75	70	90	75	65	75	80	90	100
14	90	80	80	30	55	85	100	100	90	35	80	65	80	80	100	80	75	100	75	25	80	50	75	80	90	85
15	85	85	62	80	95	95	65	70	60	40	80	70	80	80	65	100	75	80	75	100	80	50	75	80	90	85
16	75	94	80	85	91	70	60	94	70	50	85	70	65	65	65	65	60	65	60	50	80	50	80	80	90	85
17	80	75	85	75	85	80	75	75	60	80	85	55	65	65	60	65	60	65	60	80	80	30	80	80	100	90
18	95	70	80	91	100	100	83	70	75	40	90	55	60	60	70	60	55	60	65	90	80	50	80	80	90	100
19	75	80	90	70	80	95	70	80	30	45	90	50	60	70	70	70	55	100	55	80	85	100	80	100	90	90
20	50	75	80	75	95	90	100	75	100	50	94	50	85	100	60	80	74	80	91	90	85	50	100	85	100	90

## Sheet: Descriptive Statistics of Score
Code	N	Mean	Median	Std.Deviation
A1	20	76.5	75	7.3306
A2	20	68.7	70	6.6779
A3	20	80.1	80	7.7662
B1	20	75.8	75	7.1265
B2	20	85.1	85	7.2916
B3	20	84.4	85	7.7021
B4	20	64.4	65	6.3921
B5	20	73.7	70	6.7261
B6	20	63	60	6.1348
C1	20	46.5	50	3.8174
C2	20	78.7	75	7.6779
C3	20	61.5	60	7.2225
C4	20	73	70	7.1021
C5	20	71.5	70	6.9306
D1	20	70.1	70	6.8949
D2	20	71.5	70	6.9306
D3	20	67.2	65	6.6037
D4	20	73	70	7.3809
D5	20	65.8	65	6.2934
E1	20	78	80	7.3392
E2	20	73	75	6.9762
E3	20	50.1	50	5.5379
E4	20	77.2	75	7.4706
E5	20	80.8	80	7.8494
E6	20	90.1	90	7.0783
E7	20	86.5	85	7.0084
